# Supplementary material for: Munropins G–J: Four New Prieurianin-Type Limonoids from Munronia pinnata and Their Structural and Molecular Characterization
Source: Int J Mol Sci. 2026 Apr 7;27(7):3331. doi: 10.3390/ijms27073331 (PMC13073901; doi:10.3390/ijms27073331)
Supplement: Supplementary file 1 [file ijms-27-03331-s001.zip]

Archive with 1 entries (1 files):
- ijms-4153092-supplementary.pdf
